# Supplementary material for: Effects of Frozen Storage on Phospholipid Content in Atlantic Cod Fillets and the Influence on Diet-Induced Obesity in Mice
Source: Nutrients. 2018 May 30;10(6):695. doi: 10.3390/nu10060695 (PMC6024676; doi:10.3390/nu10060695)
Supplement: Supplementary file 1 [file nutrients-10-00695-s001.zip]

Archive with 13 entries (13 files):
- Figure S1. Effects of Western diets with different protein sources on glucose tolerance and glucose-stimulated insulin secretion.docx
- Figure S2. Effects of Western diets on fasting blood glucose levels.docx
- Table S1. Lipid class composition in raw or heated fresh cod fillets.docx
- Table S10. Fatty acid composition in the polar and neutral lipid fractions isolated from mouse liver.docx
- Table S11. Fatty acid composition in red blood cells.docx
- Table S2. Fatty acid composition in polar and neutral lipid fractions isolated from raw or heated fresh cod fillets.docx
- Table S3. Fatty acid composition in polar and neutral lipid fractions isolated from freeze dried fresh or frozen cod fillet.docx
- Table S4. Compositions of the diets in experiment 1.docx
- Table S5. Fatty acid composition in polar- and neutral lipid fractions isolated from Western diets.docx
- Table S6. Lipid class composition in freeze dried fresh cod fillets.docx
- Table S7. Fatty acid compositions in the polar and neutral lipid fractions isolated from freeze dried fresh cod fillets.docx
- Table S8. Fatty acid compositions in the polar and neutral lipid fractions isolated from soybean oil, PL-soybean oil and cod liver oil.docx
- Table S9. Compositions of the diets in experiment 2.docx
